# Supplementary material for: JMJD3 intrinsically disordered region links the 3D-genome structure to TGFβ-dependent transcription activation
Source: Nat Commun. 2022 Jun 7;13:3263. doi: 10.1038/s41467-022-30614-y (PMC9174158; doi:10.1038/s41467-022-30614-y)
Supplement: Supplementary file 5 — Supplementary Dataset 1 [file 41467_2022_30614_MOESM5_ESM.xlsx]

## Sheet: Chst8
Chst8 4C-seq experiment
Sample	Total number of reads	Percentage of reads containing VP sequence	Total number of fragments that map in cis	Percentage of fragments that map in cis	Percentage of reads that map in unique sites within 1Mb around VP	GEO accession
shC 0h Replicate 1	10923463	96.58	5604071	69.2	55.66	GSM5906764
shC 0h Replicate 2	9632921	92.66	2812925	51.78	74.98	GSM5906767
shC 3h Replicate 1	7054576	97.15	3739900	68.82	62.46	GSM5906765
shC 3h Replicate 2	6979938	91.73	2330221	60.58	77.94	GSM5906768
shJMJD3 3h Replicate 1	9374517	97.15	5904752	75.09	66.91	GSM5906766
shJMJD3 3h Replicate 2	8704966	80.01	1575566	52.06	74.83	GSM5906769
Chst8 4C-seq rescue experiment
Sample	Total number of reads	Percentage of reads containing VP sequence	Total number of fragments that map in cis	Percentage of fragments that map in cis	Percentage of reads that map in unique sites within 1Mb around VP	GEO accession
shJMJD3 + JMJD3 3h Replicate 1	9360610	95.07	4399395	68.97	76.41	GSM5906770
shJMJD3 + JMJD3 3h Replicate 1	11266160	96.23	4942725	67.9	72.35	GSM5906771
