# Supplementary material for: JMJD3 intrinsically disordered region links the 3D-genome structure to TGFβ-dependent transcription activation
Source: Nat Commun. 2022 Jun 7;13:3263. doi: 10.1038/s41467-022-30614-y (PMC9174158; doi:10.1038/s41467-022-30614-y)
Supplement: Supplementary file 6 — Supplementary Dataset 2 [file 41467_2022_30614_MOESM6_ESM.xlsx]

## Sheet: Hoja1
Ldlrad4 4C-seq experiment
Sample	Total number of reads	Percentage of reads containing VP sequence	Total number of fragments that map in cis	Percentage of fragments that map in cis	Percentage of reads that map in unique sites within 1Mb around VP	GEO accession
shC 0h Replicate 1	8041622	98.48	2975283	51.51	70.69	GSM5906778
shC 0h Replicate 2	10701253	97.21	3119327	40.09	67.4	GSM5906781
shC 3h Replicate 1	8398290	97.84	4027839	65.65	76.05	GSM5906779
shC 3h Replicate 2	8559204	96.73	2570554	41.12	69.68	GSM5906782
shJMJD3 3h Replicate 1	10251577	97.82	5377595	69.76	81.33	GSM5906780
shJMJD3 3h Replicate 2	9326840	97.23	2353303	36.18	68.82	GSM5906783
