# Supplementary material for: JMJD3 intrinsically disordered region links the 3D-genome structure to TGFβ-dependent transcription activation
Source: Nat Commun. 2022 Jun 7;13:3263. doi: 10.1038/s41467-022-30614-y (PMC9174158; doi:10.1038/s41467-022-30614-y)
Supplement: Supplementary file 7 — Supplementary Dataset 3 [file 41467_2022_30614_MOESM7_ESM.xlsx]

## Sheet: Hoja1
Aopep 4C-seq experiment
Sample	Total number of reads	Percentage of reads containing VP sequence	Total number of fragments that map in cis	Percentage of fragments that map in cis	Percentage of reads that map in unique sites within 1Mb around VP	GEO accession
shC 0h Replicate 1	9091971	98.24	2569111	42.54	65.5	GSM5906772
shC 0h Replicate 2	11147089	97.13	2596349	48.42	63.84	GSM5906775
shC 3h Replicate 1	9051926	96.89	3265552	62.53	77.97	GSM5906773
shC 3h Replicate 2	9491667	97.12	2774815	44.58	69.88	GSM5906776
shJMJD3 3h Replicate 1	9845743	98.09	4739144	75.13	85.75	GSM5906774
shJMJD3 3h Replicate 2	9354806	97.85	1497945	46.67	67.01	GSM5906777
