# Supplementary material for: JMJD3 intrinsically disordered region links the 3D-genome structure to TGFβ-dependent transcription activation
Source: Nat Commun. 2022 Jun 7;13:3263. doi: 10.1038/s41467-022-30614-y (PMC9174158; doi:10.1038/s41467-022-30614-y)
Supplement: Supplementary file 9 — Source Data [file 41467_2022_30614_MOESM9_ESM.xlsx]

## Sheet: Figure 1b
Figure 1b
	Chst8
0h TGFβ	1	1	1
3h TGFβ	13.3152	12.8616	17.7531
6h TGFβ	28.1488	22.706	16.9123
	Pepd
0h TGFβ	1	1	1
3h TGFβ	1.29235	1.00696	1.41912
6h TGFβ	1.80876	1.74715	2.33755

## Sheet: Figure 1d
Figure 1d
																		(n/a)		Parental	ΔChst8 Enh
				Parental	ΔChst8 Enh
bp													bp
													10000
3500
3000													3000
2000
1500													2000
1200													1500
1000													1200
900
800													1000
700													900
600													800
500													700
400													600
													500
300
													400
200
													300
100
													200
													100

## Sheet: Figure 1e
Figure 1e
	Chst8
WT 6h	1	1	1	1
ΔChst8 Enh 6h TGFβ	0.25437	0.146604	0.426317	0.17739
	Fabp4
WT 6h	1	1	1	1
ΔChst8 Enh 6h TGFβ	0.939523	0.99654	0.855595	1.1607
	VP
WT 6h	1	1	1	1
ΔChst8 Enh 6h TGFβ	0.258816	0.503478	0.552865	0.395021
	Fabp4 eRNA
WT 6h	1	1	1	1
ΔChst8 Enh 6h TGFβ	0.920188	1.70527	1.93187	1.04608

## Sheet: Figure 2d
Figure 2d
	E1
WT 0h	1	1	1
WT 3h	2.96905	1.87905	2.51403
shSMAD3 0h	1	1	1
shSMAD3 3h	0.855595	0.494828	0.617709
	VP
WT 0h	1	1	1
WT 3h	2.32141	1.64148	2.33755
shSMAD3 0h	1	1	1
shSMAD3 3h	0.80107	0.739694	0.99654
	E2
WT 0h	1	1	1
WT 3h	2.93834	2.88786	2.47084
shSMAD3 0h	1	1	1
shSMAD3 3h	0.426317	0.734584	0.160985
	E3
WT 0h	1	1	1
WT 3h	2.07772	2.40327	2.90795
shSMAD3 0h	1	1	1
shSMAD3 3h	0.630689	1.50525	0.986233
	E4
WT 0h	1	1	1
WT 3h	2.00694	1.6077	1.44894
shSMAD3 0h	1	1	1
shSMAD3 3h	0.650671	0.773782	0.823591
	Fabp4 eRNA
WT 0h	1	1	1
WT 3h	0.588453	0.870551	1.08298
shSMAD3 0h	1	1	1
shSMAD3 3h	0.668964	0.986233	0.588453

## Sheet: Figure 2e
Figure 2e
	Chst8
shControl 0h TGFβ	1	1	1
shControl 3h TGFβ	13.3152	12.8616	17.7531
shSMAD3 0h TGFβ	1	1	1
shSMAD3 3h TGFβ	0.524858	1.14076	0.604997
	Fabp4
shControl 0h TGFβ	1	1	1
shControl 3h TGFβ	0.49141	1.10957	0.986233
shSMAD3 0h TGFβ	1	1	1
shSMAD3 3h TGFβ	0.776469	0.809442	1.6358

## Sheet: Figure 3d
Figure 3d
	Chst8
shControl 0h TGFβ	1	1	1	1
shControl 3h TGFβ	13.3152	12.8616	17.7531	15.1895
shJMJD3 3h TGFβ	3.95863	3.61752	1.46917	4.89056
	Pepd
shControl 0h TGFβ	1	1	1	1
shControl 3h TGFβ	1.29235	1.00696	1.41912	0.97942
shJMJD3 3h TGFβ	1.13682	1.06807	1.12506	1.27899

## Sheet: Figure 5a
Figure 5a
Number of droplets
mEGFP-JMJD3	11	20	21	18	17	22	14	23	18	14	12	13	10	12	17	9	10	14	14	9	10	18	13	16	14	15	10
mEGFP	1	6	2	5	3	7	6	5	5	0	0	0	0	0	0	3	0	1	0	0	0	0	0	0	0	0	1
mEGFP-JMJD3
Circularity	1	1	1	1	0.976	0.976	0.967	0.923	0.922	0.922	0.916	0.916	0.914	0.914	0.911	0.908	0.887	0.884	0.878	0.868	0.857	0.857	0.857	0.857	0.857	0.856	0.846	0.838	0.828	0.809	0.809	0.809	0.809	0.809	0.809	0.808	0.806	0.804	0.8	0.798	0.785	0.785	0.785	0.785	0.78	0.779	0.775	0.756	0.754
AR	1.567	1.553	1.552	1.54	1.521	1.521	1.517	1.5	1.499	1.492	1.481	1.473	1.469	1.468	1.468	1.464	1.464	1.464	1.464	1.464	1.464	1.464	1.464	1.464	1.464	1.464	1.454	1.453	1.45	1.444	1.436	1.433	1.421	1.389	1.38	1.38	1.379	1.371	1.366	1.359	1.357	1.349	1.348	1.345	1.343	1.338	1.331	1.312	1.308
Convexity	0.953	0.952	0.952	0.95	0.95	0.95	0.95	0.949	0.949	0.948	0.948	0.948	0.948	0.947	0.947	0.946	0.941	0.941	0.94	0.94	0.939	0.938	0.938	0.937	0.937	0.931	0.927	0.926	0.922	0.921	0.92	0.92	0.916	0.915	0.913	0.913	0.912	0.91	0.907	0.907	0.907	0.906	0.906	0.902	0.901	0.901	0.899	0.899	0.898
[truncated: 101 more columns]

## Sheet: Figure 5b
Figure 5b
Intensity of JMJD3 foci
-	92.8391	89.3833	90.848	88.6294	97.6613	100.021	95.5261	94.0922	93.6103	92.4399	89.6365	90.9445
0.05ug	170.32	149.964	147.93	146.04	169.057	153.74	153.336	130.071	94.9718	95.8103	96.9737	125.383
0.25ug	216.763	218.908	249.669	219.5	220.704	173.668	221.997	218.487	223.963	220.263	255	217.689
WB
Anti-JMJD3					Anti-Tubulin
	-	0.05 ug	0.25 ug		-	0.05 ug	0.25 ug
				KDa
KDa
				250
250
				130
130
				100
100				70
70
				55
55
				35
35

## Sheet: Figure 5c
Figure 5c
PLATE 1 (n=12 cells)						PLATE 2 (15 cells)						PLATE 3 (13 cells)
FOCI/CELL						FOCI/CELL						FOCI/CELL
Time after 6%1,6-HD addition (s)	0	30	60			Time after 6%1,6-HD addition (s)	0	30	60			Time after 6%1,6-HD addition (s)	0	30	60
Number of EGFP-JMJD3 foci per cell	5	3	2			Number of EGFP-JMJD3 foci per cell	5	3	0			Number of EGFP-JMJD3 foci per cell	6	3	1
	5	3	1				7	3	2				7	2	0
	3	1	0				3	0	1				5	4	3
	3	0	0				9	4	3				8	5	2
	3	1	0				6	3	1				2	1	0
	1	0	0				4	2	0				3	1	1
	5	2	0				3	0	0				3	1	0
	1	0	0				6	0	0				1	1	0
	2	1	0				5	3	0				6	4	2
	1	0	0				7	0	0				4	1	0
	4	1	0				5	2	0				3	1	1
	3	0	0				4	2	1				1	0	0
							7	5	3				3	2	1
							4	0	0
							9	5	5

## Sheet: Figure 5e
Figure 5e
RELATIVE FLUORESCENCE INTENSITY
Time (seconds)	mEGFP-JMJD3 WT	FIT CURVE
0	0	0
1	0.17258	0.167327
2	0.282523	0.273237
3	0.364957	0.354503
4	0.415537	0.419077
5	0.468233	0.47184
6	0.51563	0.51598
7	0.5569	0.55361
8	0.5899	0.586193
9	0.615193	0.614747
10	0.638317	0.64004
11	0.655503	0.66264
12	0.669847	0.68298
13	0.687483	0.70137
14	0.709413	0.718097
15	0.72481	0.733353
16	0.74224	0.74733
17	0.745617	0.76018
18	0.761873	0.771993
19	0.763343	0.78291
20	0.782223	0.79299
21	0.79154	0.802343
22	0.800423	0.81101
23	0.815107	0.819073
24	0.8253	0.82656
25	0.82454	0.833533
26	0.839893	0.840037
27	0.84838	0.84611
28	0.856907	0.851773
29	0.866303	0.857073
30	0.86021	0.86203
31	0.86408	0.86668
32	0.865897	0.871027
33	0.878423	0.87511
34	0.892537	0.87894
35	0.88231	0.882543
36	0.882263	0.885927
37	0.890273	0.889107
38	0.90033	0.8921
39	0.899947	0.89491
40	0.896577	0.89758
41	0.904517	0.900063
42	0.908153	0.902427
43	0.917647	0.90467
44	0.923767	0.90677
45	0.913517	0.90877
46	0.909427	0.910653
47	0.91455	0.91243
48	0.920207	0.914123
49	0.918287	0.91571
50	0.922523	0.91723
51	0.932217	0.918663
52	0.926887	0.92002
53	0.93514	0.921307
54	0.93573	0.92254
55	0.93519	0.923707
56	0.949217	0.92481
57	0.935917	0.925873
58	0.95373	0.926863
59	0.943537	0.927813
60	0.934493	0.92873
61	0.938443	0.929593
62	0.931247	0.93041
63	0.938477	0.9312
64	0.938853	0.93195
65	0.938783	0.932663
66	0.936643	0.933343
67	0.94222	0.933993
68	0.937423	0.934613
69	0.938727	0.935207
70	0.9405	0.935777
71	0.937787	0.936323
72	0.941553	0.936833
73	0.94265	0.93734
74	0.939203	0.937817

[truncated: 14 more sheets: Figure 6a, Figure 6b, Figure 6c, Figure 7c, Figure S2a, Figure S5b, Figure S7a, Figure S7c, Figure S7d, Figure S8a, Figure S8b, Figure S9c, Figure S9d, Hoja25]
